# Supplementary material for: Actomyosin and the MRTF-SRF pathway downregulate FGFR1 in mesenchymal stromal cells
Source: Commun Biol. 2020 Oct 16;3:576. doi: 10.1038/s42003-020-01309-1 (PMC7567845; doi:10.1038/s42003-020-01309-1)
Supplement: Supplementary file 3 — Supplementary Data 1 [file 42003_2020_1309_MOESM3_ESM.zip]

Archive with 136 entries (124 files):
- Graph data/
- __MACOSX/._Graph data
- Graph data/Graph data figure 1/
- __MACOSX/Graph data/._Graph data figure 1
- Graph data/Graph data figure 6/
- __MACOSX/Graph data/._Graph data figure 6
- Graph data/Graph data supplementary figure 13/
- __MACOSX/Graph data/._Graph data supplementary figure 13
- Graph data/.DS_Store
- __MACOSX/Graph data/._.DS_Store
- Graph data/Graph data supplementary figure 3/
- __MACOSX/Graph data/._Graph data supplementary figure 3
- Graph data/Graph data supplementary figure 2/
- __MACOSX/Graph data/._Graph data supplementary figure 2
- Graph data/Graph data supplementary figure 5/
- __MACOSX/Graph data/._Graph data supplementary figure 5
- Graph data/Graph data figure 3/
- __MACOSX/Graph data/._Graph data figure 3
- Graph data/Graph data figure 4/
- __MACOSX/Graph data/._Graph data figure 4
- Graph data/Graph data figure 5/
- __MACOSX/Graph data/._Graph data figure 5
- Graph data/Graph data figure 2/
- __MACOSX/Graph data/._Graph data figure 2
- Graph data/Graph data supplementary figure 11/
- __MACOSX/Graph data/._Graph data supplementary figure 11
- Graph data/Graph data figure 1/bFGF-Functionalization.txt
- Graph data/Graph data figure 1/.DS_Store
- __MACOSX/Graph data/Graph data figure 1/._.DS_Store
- Graph data/Graph data figure 1/bFGF 10ng.txt
- Graph data/Graph data figure 1/hMSC DNA.txt
- Graph data/Graph data figure 1/BSA-Functionalization.txt
- Graph data/Graph data figure 1/bFGF 100ng.txt
- Graph data/Graph data figure 1/Fibroblasts DNA.txt
- __MACOSX/Graph data/Graph data figure 1/._Fibroblasts DNA.txt
- Graph data/Graph data figure 1/Functionalizations - BSA and bFGF.pzfx
- __MACOSX/Graph data/Graph data figure 1/._Functionalizations - BSA and bFGF.pzfx
- Graph data/Graph data figure 1/hMSCs ESP functionalized.pzfx
- __MACOSX/Graph data/Graph data figure 1/._hMSCs ESP functionalized.pzfx
- Graph data/Graph data figure 1/bFGF 1000ng.txt
- Graph data/Graph data figure 1/Fibroblasts FGF-2 Final.pzfx
- __MACOSX/Graph data/Graph data figure 1/._Fibroblasts FGF-2 Final.pzfx
- Graph data/Graph data figure 6/.DS_Store
- __MACOSX/Graph data/Graph data figure 6/._.DS_Store
- Graph data/Graph data figure 6/hMSC Blebbistatin Raw.txt
- Graph data/Graph data figure 6/MRTF inh hMSC.pzfx
- __MACOSX/Graph data/Graph data figure 6/._MRTF inh hMSC.pzfx
- Graph data/Graph data figure 6/FGF-WB-Fibroblasts-2.pzfx
- __MACOSX/Graph data/Graph data figure 6/._FGF-WB-Fibroblasts-2.pzfx
- Graph data/Graph data figure 6/Fibro Blebbistatin raw.txt
- Graph data/Graph data figure 6/Fibro MRTF_SRF inh raw.txt
- Graph data/Graph data figure 6/hMSC MRTF_SRF Ratio.txt
- Graph data/Graph data figure 6/Fibro MRTF_SRF inh Ratio.txt
- Graph data/Graph data figure 6/hMSC Blebbistatin Ratio.txt
- Graph data/Graph data figure 6/hMSC MRTF_SRF raw.txt
- Graph data/Graph data figure 6/FGF-WB-3 blebbistatin.pzfx
- __MACOSX/Graph data/Graph data figure 6/._FGF-WB-3 blebbistatin.pzfx
- Graph data/Graph data figure 6/Fibro Blebbistatin Ratio.txt
- Graph data/Graph data figure 6/Proliferation MRTFSRF inh hMSC.pzfx
- __MACOSX/Graph data/Graph data figure 6/._Proliferation MRTFSRF inh hMSC.pzfx
- Graph data/Graph data supplementary figure 13/MG63 MRTF_SRF inh. Ratio.txt
- Graph data/Graph data supplementary figure 13/.DS_Store
- __MACOSX/Graph data/Graph data supplementary figure 13/._.DS_Store
- Graph data/Graph data supplementary figure 13/FGF-WB-MG63.pzfx
- __MACOSX/Graph data/Graph data supplementary figure 13/._FGF-WB-MG63.pzfx
- Graph data/Graph data supplementary figure 13/MG63 MRTF_SRF inh. Raw.txt
- Graph data/Graph data supplementary figure 3/hMSC heparin DNA.txt
- Graph data/Graph data supplementary figure 3/Alcian blue.pzfx
- __MACOSX/Graph data/Graph data supplementary figure 3/._Alcian blue.pzfx
- Graph data/Graph data supplementary figure 3/Alcian Blue Heparin.txt
- Graph data/Graph data supplementary figure 3/hMSCs proliferation heparin.pzfx
- __MACOSX/Graph data/Graph data supplementary figure 3/._hMSCs proliferation heparin.pzfx
- Graph data/Graph data supplementary figure 2/hMSC TCP.txt
- Graph data/Graph data supplementary figure 2/hMSC bFGF TCP.pzfx
- __MACOSX/Graph data/Graph data supplementary figure 2/._hMSC bFGF TCP.pzfx
- Graph data/Graph data supplementary figure 5/hMSC Pax Log.txt
- Graph data/Graph data supplementary figure 5/.DS_Store
- __MACOSX/Graph data/Graph data supplementary figure 5/._.DS_Store
- Graph data/Graph data supplementary figure 5/FGF-WB-1 Pax.pzfx
- __MACOSX/Graph data/Graph data supplementary figure 5/._FGF-WB-1 Pax.pzfx
- Graph data/Graph data supplementary figure 5/Fibro Pax log.txt
- Graph data/Graph data supplementary figure 5/hMSC Pax Ratio.txt
- Graph data/Graph data supplementary figure 5/Fibro Pax Ratio.txt
- Graph data/Graph data supplementary figure 5/FGF-WB-Fibroblasts-1 pax.pzfx
- __MACOSX/Graph data/Graph data supplementary figure 5/._FGF-WB-Fibroblasts-1 pax.pzfx
- Graph data/Graph data figure 3/hMSC Zyx Ratio.txt
- Graph data/Graph data figure 3/.DS_Store
- __MACOSX/Graph data/Graph data figure 3/._.DS_Store
- Graph data/Graph data figure 3/hMSC Zyx log.txt
- Graph data/Graph data figure 3/FGF-WB-1 Zyx.pzfx
- __MACOSX/Graph data/Graph data figure 3/._FGF-WB-1 Zyx.pzfx
- Graph data/Graph data figure 3/Fibroblasts Zyx Ratio.txt
- __MACOSX/Graph data/Graph data figure 3/._Fibroblasts Zyx Ratio.txt
- Graph data/Graph data figure 3/Focal adhesion quantification.pzfx
- __MACOSX/Graph data/Graph data figure 3/._Focal adhesion quantification.pzfx
- Graph data/Graph data figure 3/Fibroblasts Zyx log.txt
- __MACOSX/Graph data/Graph data figure 3/._Fibroblasts Zyx log.txt
- Graph data/Graph data figure 3/FA:Area.txt
- Graph data/Graph data figure 3/FGF-WB-Fibroblasts zyx.pzfx
- __MACOSX/Graph data/Graph data figure 3/._FGF-WB-Fibroblasts zyx.pzfx
- Graph data/Graph data figure 4/hMSC PXN-KD FGFR1.txt
- __MACOSX/Graph data/Graph data figure 4/._hMSC PXN-KD FGFR1.txt
- Graph data/Graph data figure 4/hMSC ZYX-KD FGFR1.txt
- __MACOSX/Graph data/Graph data figure 4/._hMSC ZYX-KD FGFR1.txt
- Graph data/Graph data figure 4/.DS_Store
- __MACOSX/Graph data/Graph data figure 4/._.DS_Store
- Graph data/Graph data figure 4/FGF-KD-2 Pax FGFR1.pzfx
- __MACOSX/Graph data/Graph data figure 4/._FGF-KD-2 Pax FGFR1.pzfx
- Graph data/Graph data figure 4/FGF-KD-3 Zyx FGFR1.pzfx
- __MACOSX/Graph data/Graph data figure 4/._FGF-KD-3 Zyx FGFR1.pzfx
- Graph data/Graph data figure 5/MRTF quantification.pzfx
- __MACOSX/Graph data/Graph data figure 5/._MRTF quantification.pzfx
- Graph data/Graph data figure 5/.DS_Store
- __MACOSX/Graph data/Graph data figure 5/._.DS_Store
- Graph data/Graph data figure 5/FGF-WB-1 and Fibro-1 SRF pzfx.pzfx
- __MACOSX/Graph data/Graph data figure 5/._FGF-WB-1 and Fibro-1 SRF pzfx.pzfx
- Graph data/Graph data figure 5/hMSC Log.txt
- Graph data/Graph data figure 5/Fibroblasts Ratio .txt
- Graph data/Graph data figure 5/Fibroblasts Log.txt
- Graph data/Graph data figure 5/MRTF nuclear ratio.txt
- Graph data/Graph data figure 5/hMSC Ratio.txt
- Graph data/Graph data figure 2/.DS_Store
- __MACOSX/Graph data/Graph data figure 2/._.DS_Store
- Graph data/Graph data figure 2/Fibroblasts-FGFR1 Ratio.txt
- Graph data/Graph data figure 2/FGF-WB-1 FGFR1.pzfx
- __MACOSX/Graph data/Graph data figure 2/._FGF-WB-1 FGFR1.pzfx
- Graph data/Graph data figure 2/FGF-WB-Fibroblasts-FGFR1.pzfx
- __MACOSX/Graph data/Graph data figure 2/._FGF-WB-Fibroblasts-FGFR1.pzfx
- Graph data/Graph data figure 2/Fibroblasts-FGFR1 log.txt
- Graph data/Graph data figure 2/hMSC FGFR1 Ratio.txt
- Graph data/Graph data figure 2/hMSC FGFR1 Log Raw.txt
- Graph data/Graph data supplementary figure 11/.DS_Store
- __MACOSX/Graph data/Graph data supplementary figure 11/._.DS_Store
- Graph data/Graph data supplementary figure 11/hMSC YAP-KD FGFR1 .txt
- Graph data/Graph data supplementary figure 11/FGF-KD-2 YAP FGFR1.pzfx
- __MACOSX/Graph data/Graph data supplementary figure 11/._FGF-KD-2 YAP FGFR1.pzfx
