# Supplementary material for: Actomyosin and the MRTF-SRF pathway downregulate FGFR1 in mesenchymal stromal cells
Source: Commun Biol. 2020 Oct 16;3:576. doi: 10.1038/s42003-020-01309-1 (PMC7567845; doi:10.1038/s42003-020-01309-1)
Supplement: Supplementary file 3 — Supplementary Data 1 [file 42003_2020_1309_MOESM3_ESM.zip › Graph data/Graph data figure 1/bFGF-Functionalization.txt]

10ng	10ng	100ng	100ng	1000ng	1000ng
2,819706	0,314630	28,308380	3,089056	257,437800	9,652202
2,730587	0,194242	30,198440	1,827575	250,733400	25,161430
2,997632	0,297454	29,865240	1,712700	334,118100	24,588070
