# Supplementary material for: Actomyosin and the MRTF-SRF pathway downregulate FGFR1 in mesenchymal stromal cells
Source: Commun Biol. 2020 Oct 16;3:576. doi: 10.1038/s42003-020-01309-1 (PMC7567845; doi:10.1038/s42003-020-01309-1)
Supplement: Supplementary file 3 — Supplementary Data 1 [file 42003_2020_1309_MOESM3_ESM.zip › Graph data/Graph data figure 1/hMSC DNA.txt]

Basic	10	100	1000	10	100	1000	bFGF medium
348,243800	258,544800	281,110000	299,326800	332,694800	479,241000	294,587000	318,867800
289,278800	244,458800	304,766000	313,397300	363,890000	420,112000	189,915800	325,637500
422,460500	326,656000	404,423000	242,515300	324,401500		311,094800	261,110000
