# Supplementary material for: Actomyosin and the MRTF-SRF pathway downregulate FGFR1 in mesenchymal stromal cells
Source: Commun Biol. 2020 Oct 16;3:576. doi: 10.1038/s42003-020-01309-1 (PMC7567845; doi:10.1038/s42003-020-01309-1)
Supplement: Supplementary file 3 — Supplementary Data 1 [file 42003_2020_1309_MOESM3_ESM.zip › Graph data/Graph data figure 1/Fibroblasts DNA.txt]

Basic	10	100	1000	10	100	1000	bFGF medium
511,2822	621,8142	445,8001	592,0986	489,4203	444,0077	798,0459	836,7653
522,1717	603,8585	599,8902	449,9860	299,0457	426,2073	676,5207	1011,5460
553,2860	407,4227	524,0781	650,7009	383,6751	524,2335	799,7244	789,9228
524,5236	565,8644	318,2241	599,4965	271,4645	766,2374	747,3180	1012,9970
462,8856			689,6897	499,9990	679,5151	846,3700	892,9741
