# Supplementary material for: Actomyosin and the MRTF-SRF pathway downregulate FGFR1 in mesenchymal stromal cells
Source: Commun Biol. 2020 Oct 16;3:576. doi: 10.1038/s42003-020-01309-1 (PMC7567845; doi:10.1038/s42003-020-01309-1)
Supplement: Supplementary file 3 — Supplementary Data 1 [file 42003_2020_1309_MOESM3_ESM.zip › Graph data/Graph data figure 6/hMSC MRTF_SRF raw.txt]

Untreated	MRTF/SRF inh
2,06986227	0,81052598
1,50399404	0,56426786
1,65572629	0,79459597
