# Supplementary material for: Actomyosin and the MRTF-SRF pathway downregulate FGFR1 in mesenchymal stromal cells
Source: Commun Biol. 2020 Oct 16;3:576. doi: 10.1038/s42003-020-01309-1 (PMC7567845; doi:10.1038/s42003-020-01309-1)
Supplement: Supplementary file 3 — Supplementary Data 1 [file 42003_2020_1309_MOESM3_ESM.zip › Graph data/Graph data supplementary figure 3/hMSC heparin DNA.txt]

Basic	Heparin	Heparin+bFGF
0,108103	0,182202	0,139505
0,189946	0,181988	0,134799
0,172490	0,132788	0,103397
