# Supplementary material for: Actomyosin and the MRTF-SRF pathway downregulate FGFR1 in mesenchymal stromal cells
Source: Commun Biol. 2020 Oct 16;3:576. doi: 10.1038/s42003-020-01309-1 (PMC7567845; doi:10.1038/s42003-020-01309-1)
Supplement: Supplementary file 3 — Supplementary Data 1 [file 42003_2020_1309_MOESM3_ESM.zip › Graph data/Graph data supplementary figure 3/Alcian Blue Heparin.txt]

Heparin	EDC-NHS + Heparin
0,029333333	0,055333333
0,011333333	0,044333333
0,012333333	0,058333333
