# Supplementary material for: Actomyosin and the MRTF-SRF pathway downregulate FGFR1 in mesenchymal stromal cells
Source: Commun Biol. 2020 Oct 16;3:576. doi: 10.1038/s42003-020-01309-1 (PMC7567845; doi:10.1038/s42003-020-01309-1)
Supplement: Supplementary file 3 — Supplementary Data 1 [file 42003_2020_1309_MOESM3_ESM.zip › Graph data/Graph data supplementary figure 2/hMSC TCP.txt]

Basic Day 1	bFGF Day 1	Basic Day 4	bFGF Day 4	Basic Day 7	bFGF Day 7
0,03328280	0,02201648	0,11561618	0,13193934	0,28885155	0,417585
0,03529200	0,02238900	0,11342800	0,13411900	0,29501600	0,384301
0,02810700	0,02373800		0,14408800	0,30120700	0,451148
