# Supplementary material for: Actomyosin and the MRTF-SRF pathway downregulate FGFR1 in mesenchymal stromal cells
Source: Commun Biol. 2020 Oct 16;3:576. doi: 10.1038/s42003-020-01309-1 (PMC7567845; doi:10.1038/s42003-020-01309-1)
Supplement: Supplementary file 3 — Supplementary Data 1 [file 42003_2020_1309_MOESM3_ESM.zip › Graph data/Graph data supplementary figure 5/hMSC Pax Log.txt]

TCP	Film	ESP
-0,15091280	-0,3629393	-0,8061553
-0,38296320	-0,5174877	-0,9786081
-0,07703850	-0,3951934	-0,5410598
0,26036754	-0,0276782	-0,3328330
