# Supplementary material for: Actomyosin and the MRTF-SRF pathway downregulate FGFR1 in mesenchymal stromal cells
Source: Commun Biol. 2020 Oct 16;3:576. doi: 10.1038/s42003-020-01309-1 (PMC7567845; doi:10.1038/s42003-020-01309-1)
Supplement: Supplementary file 3 — Supplementary Data 1 [file 42003_2020_1309_MOESM3_ESM.zip › Graph data/Graph data supplementary figure 5/Fibro Pax log.txt]

TCP	Film	ESP
0,11384884	0,17897830	-0,4496306
-0,01278630	-0,00166580	-0,3775877
0,14380789	0,01652034	-0,3190487
