# Supplementary material for: Actomyosin and the MRTF-SRF pathway downregulate FGFR1 in mesenchymal stromal cells
Source: Commun Biol. 2020 Oct 16;3:576. doi: 10.1038/s42003-020-01309-1 (PMC7567845; doi:10.1038/s42003-020-01309-1)
Supplement: Supplementary file 3 — Supplementary Data 1 [file 42003_2020_1309_MOESM3_ESM.zip › Graph data/Graph data supplementary figure 5/hMSC Pax Ratio.txt]

TCP	Film	ESP
1	0,61372460	0,22118596
1	0,73362735	0,25372024
1	0,48066786	0,34354109
1	0,51517440	0,25515229
