# Supplementary material for: Actomyosin and the MRTF-SRF pathway downregulate FGFR1 in mesenchymal stromal cells
Source: Commun Biol. 2020 Oct 16;3:576. doi: 10.1038/s42003-020-01309-1 (PMC7567845; doi:10.1038/s42003-020-01309-1)
Supplement: Supplementary file 3 — Supplementary Data 1 [file 42003_2020_1309_MOESM3_ESM.zip › Graph data/Graph data figure 3/hMSC Zyx log.txt]

TCP	Film	ESP
0,21048174	-0,1542928	-0,23148810
0,44184737	-0,2398758	0,01086644
0,10745649	-0,1331194	-0,28985800
0,03556550	-0,5469119	-0,58173900
