# Supplementary material for: Actomyosin and the MRTF-SRF pathway downregulate FGFR1 in mesenchymal stromal cells
Source: Commun Biol. 2020 Oct 16;3:576. doi: 10.1038/s42003-020-01309-1 (PMC7567845; doi:10.1038/s42003-020-01309-1)
Supplement: Supplementary file 3 — Supplementary Data 1 [file 42003_2020_1309_MOESM3_ESM.zip › Graph data/Graph data figure 3/Fibroblasts Zyx log.txt]

TCP	Film	ESP
0,03695851	-0,2349435	-1,0185755
0,03955169	-0,1191331	-0,5725388
0,04143155	-0,1568113	-0,5776031
