# Supplementary material for: Actomyosin and the MRTF-SRF pathway downregulate FGFR1 in mesenchymal stromal cells
Source: Commun Biol. 2020 Oct 16;3:576. doi: 10.1038/s42003-020-01309-1 (PMC7567845; doi:10.1038/s42003-020-01309-1)
Supplement: Supplementary file 3 — Supplementary Data 1 [file 42003_2020_1309_MOESM3_ESM.zip › Graph data/Graph data figure 4/hMSC PXN-KD FGFR1.txt]

Scram	PXN134	PXN136
1,00000000	0,59298782	0,82406378
1,00000000	0,89555582	1,46349187
1,00000000	1,00375188	1,60774280
1,00000000	0,99063529	1,20914914
