# Supplementary material for: Actomyosin and the MRTF-SRF pathway downregulate FGFR1 in mesenchymal stromal cells
Source: Commun Biol. 2020 Oct 16;3:576. doi: 10.1038/s42003-020-01309-1 (PMC7567845; doi:10.1038/s42003-020-01309-1)
Supplement: Supplementary file 3 — Supplementary Data 1 [file 42003_2020_1309_MOESM3_ESM.zip › Graph data/Graph data figure 4/hMSC ZYX-KD FGFR1.txt]

SCR	ZYX204	ZYX205
1,00000000	1,42649006	0,93405434
1,00000000	1,53080326	1,33069505
1,00000000	0,60728428	0,68995429
