# Supplementary material for: Actomyosin and the MRTF-SRF pathway downregulate FGFR1 in mesenchymal stromal cells
Source: Commun Biol. 2020 Oct 16;3:576. doi: 10.1038/s42003-020-01309-1 (PMC7567845; doi:10.1038/s42003-020-01309-1)
Supplement: Supplementary file 3 — Supplementary Data 1 [file 42003_2020_1309_MOESM3_ESM.zip › Graph data/Graph data figure 5/hMSC Log.txt]

TCP	Film	ESP
-0,3050992	-0,7515642	-1,5994763
-0,2178624	-0,8523604	-1,3774488
-0,2496297	-0,7038658	-1,0266183
-0,1540766	-1,0250872	-1,5691531
