# Supplementary material for: Actomyosin and the MRTF-SRF pathway downregulate FGFR1 in mesenchymal stromal cells
Source: Commun Biol. 2020 Oct 16;3:576. doi: 10.1038/s42003-020-01309-1 (PMC7567845; doi:10.1038/s42003-020-01309-1)
Supplement: Supplementary file 3 — Supplementary Data 1 [file 42003_2020_1309_MOESM3_ESM.zip › Graph data/Graph data figure 5/Fibroblasts Ratio .txt]

TCP	Film	ESP
1,0000000	0,66475932	0,30082410
1,0000000	0,81913122	0,49284488
1,0000000	0,76773844	0,70690621
