# Supplementary material for: Actomyosin and the MRTF-SRF pathway downregulate FGFR1 in mesenchymal stromal cells
Source: Commun Biol. 2020 Oct 16;3:576. doi: 10.1038/s42003-020-01309-1 (PMC7567845; doi:10.1038/s42003-020-01309-1)
Supplement: Supplementary file 3 — Supplementary Data 1 [file 42003_2020_1309_MOESM3_ESM.zip › Graph data/Graph data figure 5/Fibroblasts Log.txt]

TCP	Film	ESP
-0,0490115	-0,2263471	-0,5706989
-0,0578254	-0,1444719	-0,3651151
-0,0474104	-0,1621972	-0,1980486
