# Supplementary material for: Actomyosin and the MRTF-SRF pathway downregulate FGFR1 in mesenchymal stromal cells
Source: Commun Biol. 2020 Oct 16;3:576. doi: 10.1038/s42003-020-01309-1 (PMC7567845; doi:10.1038/s42003-020-01309-1)
Supplement: Supplementary file 3 — Supplementary Data 1 [file 42003_2020_1309_MOESM3_ESM.zip › Graph data/Graph data figure 5/MRTF nuclear ratio.txt]

TCP hMSC	Film hMSC	ESP hMSC		TCP Fibro	Film Fibro	ESP Fibro
	0,28545344	1,44255319		3,47342995	1,70491803	1,40101523
4,70930233	0,36185642	1,85185185		2,54976303	2,48875562	1,14376590
5,06415094	0,11825397	1,40094340		2,60360360	3,06824645	0,97373605
2,81074169	0,48101266	3,58823529		3,02978723	0,28403361	2,74010554
	0,34947183	3,84313725		3,60000000	3,33443709	2,27107062
5,49523810	0,68121827	3,03030303		3,03076923	1,92078071	1,80449658
8,26851852	0,36856011	7,31428571		6,48760331	2,28243671	0,55936508
	0,33761232	3,10958904		5,66355140	3,18098160	1,53517241
5,11790393	0,19724771	2,68000000		5,35398230	1,56279382	0,54099509
	0,22222222	6,71929825		4,76870748	0,30038760	3,66129032
3,07866868	0,56589724	2,17927383		3,55940594	2,38638046	1,24696645
5,54605263	0,54892966	2,59171598		2,52985075	0,35616438	1,62230216
4,11419753	0,41676040	4,33676471		2,81451613	1,52453469	0,84166667
6,14835165	0,60291734	1,57162726		3,55056180	1,97177678	4,26261128
2,35602094		3,38980510		2,73355263	2,68568995	1,77993080
12,64347830		2,74873096		3,39732143	2,55985915	2,80169287
3,36227545		5,57024793		2,77946768		2,95000000
3,11856474		0,68700265		3,48878924
8,44736842		2,48517200		3,02538071
5,27131783		1,42913776		3,18672199
5,04487179		1,73064619		2,79565217
5,05555556		2,26164384		3,74285714
		1,46489860
