# Supplementary material for: Actomyosin and the MRTF-SRF pathway downregulate FGFR1 in mesenchymal stromal cells
Source: Commun Biol. 2020 Oct 16;3:576. doi: 10.1038/s42003-020-01309-1 (PMC7567845; doi:10.1038/s42003-020-01309-1)
Supplement: Supplementary file 3 — Supplementary Data 1 [file 42003_2020_1309_MOESM3_ESM.zip › Graph data/Graph data figure 5/hMSC Ratio.txt]

TCP	Film	ESP
1	0,35771324	0,05077184
1	0,23200748	0,06924901
1	0,35136940	0,16711344
1	0,13458276	0,03845240
