# Supplementary material for: Actomyosin and the MRTF-SRF pathway downregulate FGFR1 in mesenchymal stromal cells
Source: Commun Biol. 2020 Oct 16;3:576. doi: 10.1038/s42003-020-01309-1 (PMC7567845; doi:10.1038/s42003-020-01309-1)
Supplement: Supplementary file 3 — Supplementary Data 1 [file 42003_2020_1309_MOESM3_ESM.zip › Graph data/Graph data figure 2/Fibroblasts-FGFR1 log.txt]

TCP	Film	ESP
0,31616100	0,10204950	0,05471626
0,17649028	0,06274850	0,06714156
0,10732359	0,04106031	0,13568991
