# Supplementary material for: Actomyosin and the MRTF-SRF pathway downregulate FGFR1 in mesenchymal stromal cells
Source: Commun Biol. 2020 Oct 16;3:576. doi: 10.1038/s42003-020-01309-1 (PMC7567845; doi:10.1038/s42003-020-01309-1)
Supplement: Supplementary file 3 — Supplementary Data 1 [file 42003_2020_1309_MOESM3_ESM.zip › Graph data/Graph data figure 2/hMSC FGFR1 Ratio.txt]

TCP	Film	ESP
1,00000000	0,41915978	0,13992958
1,00000000	0,33090538	0,14660948
1,00000000	0,25866632	0,06268805
1,00000000	0,32312851	0,18947464
