# Supplementary material for: Actomyosin and the MRTF-SRF pathway downregulate FGFR1 in mesenchymal stromal cells
Source: Commun Biol. 2020 Oct 16;3:576. doi: 10.1038/s42003-020-01309-1 (PMC7567845; doi:10.1038/s42003-020-01309-1)
Supplement: Supplementary file 3 — Supplementary Data 1 [file 42003_2020_1309_MOESM3_ESM.zip › Graph data/Graph data figure 2/hMSC FGFR1 Log Raw.txt]

TCP	Film	ESP
0,06263528	-0,3149851	-0,7914552
0,00119831	-0,4790979	-0,8326396
-0,26514860	-0,8524087	-1,4679638
-0,17197930	-0,6626040	-0,8944282
