# Supplementary material for: Actomyosin and the MRTF-SRF pathway downregulate FGFR1 in mesenchymal stromal cells
Source: Commun Biol. 2020 Oct 16;3:576. doi: 10.1038/s42003-020-01309-1 (PMC7567845; doi:10.1038/s42003-020-01309-1)
Supplement: Supplementary file 3 — Supplementary Data 1 [file 42003_2020_1309_MOESM3_ESM.zip › Graph data/Graph data supplementary figure 11/hMSC YAP-KD FGFR1 .txt]

SCR	YAP265	YAP266
1,00000000	0,90608700	0,67165321
1,00000000	0,97368200	0,77680292
1,00000000	0,96086646	0,88248000
1,00000000	1,12360780	0,69991236
